# Supplementary material for: CSF Extracellular Vesicle Aβ42 and Tau/Aβ42 Ratio Are Associated with Cognitive Impairment in Older People with HIV
Source: Viruses. 2023 Dec 31;16(1):72. doi: 10.3390/v16010072 (PMC10818296; doi:10.3390/v16010072)
Supplement: Supplementary file 1 [file viruses-16-00072-s001.zip]

Archive with 2 entries (2 files):
- Supplemental Digital Content S1-S6.pdf
- Supplemental Table S1.pdf
